# Supplementary material for: Effects of the Brazilian Native Fruit Jaboticaba (Plinia cauliflora) Peel on Inflammatory and Oxidative Stress Pathways: Insights from a Pilot Study in Hemodialysis Patients and Renal Cell Models
Source: Foods. 2025 Nov 24;14(23):4030. doi: 10.3390/foods14234030 (PMC12692076; doi:10.3390/foods14234030)
Supplement: Supplementary file 1 [file foods-14-04030-s001.zip]

Archive with 1 entries (1 files):
- foods-3983879-supplementary.pdf
